# Supplementary material for: Biological response to Przewalski’s horse reintroduction in native desert grasslands: a case study on the spatial analysis of ticks
Source: BMC Ecol Evol. 2024 May 11;24:61. doi: 10.1186/s12862-024-02252-z (PMC11088120; doi:10.1186/s12862-024-02252-z)
Supplement: Supplementary file 6 — Additional file 6: Table S1 The statistics of ticks’ identification and distribution at sampling sites.xlsx [file 12862_2024_2252_MOESM6_ESM.xlsx]

## Sheet: Table S1
Table S1 The statistics of ticks Identification and distribution at sampling sites
ID	Total number	Exist	Species 1	number	Species 2	number	Species 3	number
Sampling sites 1	2	YES	Hyalomma asiaticum	2	Dcrmacentor nuttalli	0	Rhipicephalus microplus	0
Sampling sites 2	1	YES	Hyalomma asiaticum	1	Dcrmacentor nuttalli	0	Rhipicephalus microplus	0
Sampling sites 3	0	NO	Hyalomma asiaticum	0	Dcrmacentor nuttalli	0	Rhipicephalus microplus	0
Sampling sites 4	0	NO	Hyalomma asiaticum	0	Dcrmacentor nuttalli	0	Rhipicephalus microplus	0
Sampling sites 5	1	YES	Hyalomma asiaticum	1	Dcrmacentor nuttalli	0	Rhipicephalus microplus	0
Sampling sites 6	0	NO	Hyalomma asiaticum	0	Dcrmacentor nuttalli	0	Rhipicephalus microplus	0
Sampling sites 7	0	NO	Hyalomma asiaticum	0	Dcrmacentor nuttalli	0	Rhipicephalus microplus	0
Sampling sites 8	0	NO	Hyalomma asiaticum	0	Dcrmacentor nuttalli	0	Rhipicephalus microplus	0
Sampling sites 9	13	YES	Hyalomma asiaticum	5	Dcrmacentor nuttalli	4	Rhipicephalus microplus	4
Sampling sites 10	0	NO	Hyalomma asiaticum	0	Dcrmacentor nuttalli	0	Rhipicephalus microplus	0
Sampling sites 11	1	YES	Hyalomma asiaticum	1	Dcrmacentor nuttalli	0	Rhipicephalus microplus	0
Sampling sites 12	0	NO	Hyalomma asiaticum	0	Dcrmacentor nuttalli	0	Rhipicephalus microplus	0
Sampling sites 13	0	NO	Hyalomma asiaticum	0	Dcrmacentor nuttalli	0	Rhipicephalus microplus	0
Sampling sites 14	0	NO	Hyalomma asiaticum	0	Dcrmacentor nuttalli	0	Rhipicephalus microplus	0
Sampling sites 15	0	NO	Hyalomma asiaticum	0	Dcrmacentor nuttalli	0	Rhipicephalus microplus	0
Sampling sites 16	0	NO	Hyalomma asiaticum	0	Dcrmacentor nuttalli	0	Rhipicephalus microplus	0
Sampling sites 17	0	NO	Hyalomma asiaticum	0	Dcrmacentor nuttalli	0	Rhipicephalus microplus	0
Sampling sites 18	0	NO	Hyalomma asiaticum	0	Dcrmacentor nuttalli	0	Rhipicephalus microplus	0
Sampling sites 19	0	NO	Hyalomma asiaticum	0	Dcrmacentor nuttalli	0	Rhipicephalus microplus	0
Sampling sites 20	0	NO	Hyalomma asiaticum	0	Dcrmacentor nuttalli	0	Rhipicephalus microplus	0
Sampling sites 21	2	YES	Hyalomma asiaticum	2	Dcrmacentor nuttalli	0	Rhipicephalus microplus	0
Sampling sites 22	0	NO	Hyalomma asiaticum	0	Dcrmacentor nuttalli	0	Rhipicephalus microplus	0
Sampling sites 23	0	NO	Hyalomma asiaticum	0	Dcrmacentor nuttalli	0	Rhipicephalus microplus	0
Sampling sites 24	0	NO	Hyalomma asiaticum	0	Dcrmacentor nuttalli	0	Rhipicephalus microplus	0
Sampling sites 25	0	NO	Hyalomma asiaticum	0	Dcrmacentor nuttalli	0	Rhipicephalus microplus	0
Sampling sites 26	0	NO	Hyalomma asiaticum	0	Dcrmacentor nuttalli	0	Rhipicephalus microplus	0
Sampling sites 27	0	NO	Hyalomma asiaticum	0	Dcrmacentor nuttalli	0	Rhipicephalus microplus	0
Sampling sites 28	0	NO	Hyalomma asiaticum	0	Dcrmacentor nuttalli	0	Rhipicephalus microplus	0
Sampling sites 29	4	YES	Hyalomma asiaticum	4	Dcrmacentor nuttalli	0	Rhipicephalus microplus	0
Sampling sites 30	0	NO	Hyalomma asiaticum	0	Dcrmacentor nuttalli	0	Rhipicephalus microplus	0
Sampling sites 31	1	YES	Hyalomma asiaticum	1	Dcrmacentor nuttalli	0	Rhipicephalus microplus	0
Sampling sites 32	1	YES	Hyalomma asiaticum	1	Dcrmacentor nuttalli	0	Rhipicephalus microplus	0
Sampling sites 33	1	YES	Hyalomma asiaticum	1	Dcrmacentor nuttalli	0	Rhipicephalus microplus	0
Sampling sites 34	7	YES	Hyalomma asiaticum	4	Dcrmacentor nuttalli	3	Rhipicephalus microplus	0
Sampling sites 35	1	YES	Hyalomma asiaticum	1	Dcrmacentor nuttalli	0	Rhipicephalus microplus	0
Sampling sites 36	0	NO	Hyalomma asiaticum	0	Dcrmacentor nuttalli	0	Rhipicephalus microplus	0
Sampling sites 37	0	NO	Hyalomma asiaticum	0	Dcrmacentor nuttalli	0	Rhipicephalus microplus	0
Sampling sites 38	1	YES	Hyalomma asiaticum	1	Dcrmacentor nuttalli	0	Rhipicephalus microplus	0
Sampling sites 39	0	NO	Hyalomma asiaticum	0	Dcrmacentor nuttalli	0	Rhipicephalus microplus	0
Sampling sites 40	1	YES	Hyalomma asiaticum	1	Dcrmacentor nuttalli	0	Rhipicephalus microplus	0
Sampling sites 41	1	YES	Hyalomma asiaticum	1	Dcrmacentor nuttalli	0	Rhipicephalus microplus	0
Sampling sites 42	1	YES	Hyalomma asiaticum	1	Dcrmacentor nuttalli	0	Rhipicephalus microplus	0
Sampling sites 43	1	YES	Hyalomma asiaticum	1	Dcrmacentor nuttalli	0	Rhipicephalus microplus	0
Sampling sites 44	0	NO	Hyalomma asiaticum	0	Dcrmacentor nuttalli	0	Rhipicephalus microplus	0
Sampling sites 45	0	NO	Hyalomma asiaticum	0	Dcrmacentor nuttalli	0	Rhipicephalus microplus	0
Sampling sites 46	0	NO	Hyalomma asiaticum	0	Dcrmacentor nuttalli	0	Rhipicephalus microplus	0
Sampling sites 47	0	NO	Hyalomma asiaticum	0	Dcrmacentor nuttalli	0	Rhipicephalus microplus	0
Sampling sites 48	1	YES	Hyalomma asiaticum	1	Dcrmacentor nuttalli	0	Rhipicephalus microplus	0
Sampling sites 49	0	NO	Hyalomma asiaticum	0	Dcrmacentor nuttalli	0	Rhipicephalus microplus	0
Sampling sites 50	1	YES	Hyalomma asiaticum	1	Dcrmacentor nuttalli	0	Rhipicephalus microplus	0
Sampling sites 51	0	NO	Hyalomma asiaticum	0	Dcrmacentor nuttalli	0	Rhipicephalus microplus	0
Sampling sites 52	0	NO	Hyalomma asiaticum	0	Dcrmacentor nuttalli	0	Rhipicephalus microplus	0
Sampling sites 53	0	NO	Hyalomma asiaticum	0	Dcrmacentor nuttalli	0	Rhipicephalus microplus	0
Sampling sites 54	1	YES	Hyalomma asiaticum	1	Dcrmacentor nuttalli	0	Rhipicephalus microplus	0
Sampling sites 55	0	NO	Hyalomma asiaticum	0	Dcrmacentor nuttalli	0	Rhipicephalus microplus	0
Sampling sites 56	0	NO	Hyalomma asiaticum	0	Dcrmacentor nuttalli	0	Rhipicephalus microplus	0
Sampling sites 57	0	NO	Hyalomma asiaticum	0	Dcrmacentor nuttalli	0	Rhipicephalus microplus	0
Sampling sites 58	1	YES	Hyalomma asiaticum	1	Dcrmacentor nuttalli	0	Rhipicephalus microplus	0
Sampling sites 59	0	NO	Hyalomma asiaticum	0	Dcrmacentor nuttalli	0	Rhipicephalus microplus	0
Sampling sites 60	1	YES	Hyalomma asiaticum	1	Dcrmacentor nuttalli	0	Rhipicephalus microplus	0
Sampling sites 61	1	YES	Hyalomma asiaticum	1	Dcrmacentor nuttalli	0	Rhipicephalus microplus	0
Sampling sites 62	1	YES	Hyalomma asiaticum	1	Dcrmacentor nuttalli	0	Rhipicephalus microplus	0
Sampling sites 63	0	NO	Hyalomma asiaticum	0	Dcrmacentor nuttalli	0	Rhipicephalus microplus	0
Sampling sites 64	0	NO	Hyalomma asiaticum	0	Dcrmacentor nuttalli	0	Rhipicephalus microplus	0
Sampling sites 65	1	YES	Hyalomma asiaticum	1	Dcrmacentor nuttalli	0	Rhipicephalus microplus	0
Sampling sites 66	0	NO	Hyalomma asiaticum	0	Dcrmacentor nuttalli	0	Rhipicephalus microplus	0
Sampling sites 67	0	NO	Hyalomma asiaticum	0	Dcrmacentor nuttalli	0	Rhipicephalus microplus	0
Sampling sites 68	0	NO	Hyalomma asiaticum	0	Dcrmacentor nuttalli	0	Rhipicephalus microplus	0
Sampling sites 69	0	NO	Hyalomma asiaticum	0	Dcrmacentor nuttalli	0	Rhipicephalus microplus	0
Sampling sites 70	0	NO	Hyalomma asiaticum	0	Dcrmacentor nuttalli	0	Rhipicephalus microplus	0
Sampling sites 71	1	YES	Hyalomma asiaticum	1	Dcrmacentor nuttalli	0	Rhipicephalus microplus	0
Sampling sites 72	0	NO	Hyalomma asiaticum	0	Dcrmacentor nuttalli	0	Rhipicephalus microplus	0
Sampling sites 73	0	NO	Hyalomma asiaticum	0	Dcrmacentor nuttalli	0	Rhipicephalus microplus	0
Sampling sites 74	0	NO	Hyalomma asiaticum	0	Dcrmacentor nuttalli	0	Rhipicephalus microplus	0
Sampling sites 75	1	YES	Hyalomma asiaticum	1	Dcrmacentor nuttalli	0	Rhipicephalus microplus	0
Sampling sites 76	0	NO	Hyalomma asiaticum	0	Dcrmacentor nuttalli	0	Rhipicephalus microplus	0
Sampling sites 77	0	NO	Hyalomma asiaticum	0	Dcrmacentor nuttalli	0	Rhipicephalus microplus	0
Sampling sites 78	0	NO	Hyalomma asiaticum	0	Dcrmacentor nuttalli	0	Rhipicephalus microplus	0
Sampling sites 79	0	NO	Hyalomma asiaticum	0	Dcrmacentor nuttalli	0	Rhipicephalus microplus	0
Sampling sites 80	1	YES	Hyalomma asiaticum	1	Dcrmacentor nuttalli	0	Rhipicephalus microplus	0
Sampling sites 81	1	YES	Hyalomma asiaticum	1	Dcrmacentor nuttalli	0	Rhipicephalus microplus	0
Sampling sites 82	2	YES	Hyalomma asiaticum	2	Dcrmacentor nuttalli	0	Rhipicephalus microplus	0
Sampling sites 83	0	NO	Hyalomma asiaticum	0	Dcrmacentor nuttalli	0	Rhipicephalus microplus	0
Sampling sites 84	0	NO	Hyalomma asiaticum	0	Dcrmacentor nuttalli	0	Rhipicephalus microplus	0
Sampling sites 85	0	NO	Hyalomma asiaticum	0	Dcrmacentor nuttalli	0	Rhipicephalus microplus	0
Sampling sites 86	0	NO	Hyalomma asiaticum	0	Dcrmacentor nuttalli	0	Rhipicephalus microplus	0
Sampling sites 87	1	YES	Hyalomma asiaticum	1	Dcrmacentor nuttalli	0	Rhipicephalus microplus	0
Sampling sites 88	0	NO	Hyalomma asiaticum	0	Dcrmacentor nuttalli	0	Rhipicephalus microplus	0
Sampling sites 89	0	NO	Hyalomma asiaticum	0	Dcrmacentor nuttalli	0	Rhipicephalus microplus	0
Sampling sites 90	1	YES	Hyalomma asiaticum	1	Dcrmacentor nuttalli	0	Rhipicephalus microplus	0
Sampling sites 91	0	NO	Hyalomma asiaticum	0	Dcrmacentor nuttalli	0	Rhipicephalus microplus	0
Sampling sites 92	0	NO	Hyalomma asiaticum	0	Dcrmacentor nuttalli	0	Rhipicephalus microplus	0
Sampling sites 93	1	YES	Hyalomma asiaticum	1	Dcrmacentor nuttalli	0	Rhipicephalus microplus	0
Sampling sites 94	0	NO	Hyalomma asiaticum	0	Dcrmacentor nuttalli	0	Rhipicephalus microplus	0
Sampling sites 95	1	YES	Hyalomma asiaticum	1	Dcrmacentor nuttalli	0	Rhipicephalus microplus	0
Sampling sites 96	0	NO	Hyalomma asiaticum	0	Dcrmacentor nuttalli	0	Rhipicephalus microplus	0
Sampling sites 97	0	NO	Hyalomma asiaticum	0	Dcrmacentor nuttalli	0	Rhipicephalus microplus	0
Sampling sites 98	0	NO	Hyalomma asiaticum	0	Dcrmacentor nuttalli	0	Rhipicephalus microplus	0
Sampling sites 99	0	NO	Hyalomma asiaticum	0	Dcrmacentor nuttalli	0	Rhipicephalus microplus	0
Sampling sites 100	1	YES	Hyalomma asiaticum	1	Dcrmacentor nuttalli	0	Rhipicephalus microplus	0
Sampling sites 101	0	NO	Hyalomma asiaticum	0	Dcrmacentor nuttalli	0	Rhipicephalus microplus	0
Sampling sites 102	0	NO	Hyalomma asiaticum	0	Dcrmacentor nuttalli	0	Rhipicephalus microplus	0
Sampling sites 103	0	NO	Hyalomma asiaticum	0	Dcrmacentor nuttalli	0	Rhipicephalus microplus	0
Sampling sites 104	1	YES	Hyalomma asiaticum	1	Dcrmacentor nuttalli	0	Rhipicephalus microplus	0
Sampling sites 105	0	NO	Hyalomma asiaticum	0	Dcrmacentor nuttalli	0	Rhipicephalus microplus	0
Sampling sites 106	1	YES	Hyalomma asiaticum	1	Dcrmacentor nuttalli	0	Rhipicephalus microplus	0
Sampling sites 107	1	YES	Hyalomma asiaticum	1	Dcrmacentor nuttalli	0	Rhipicephalus microplus	0
Sampling sites 108	2	YES	Hyalomma asiaticum	2	Dcrmacentor nuttalli	0	Rhipicephalus microplus	0
Sampling sites 109	2	YES	Hyalomma asiaticum	2	Dcrmacentor nuttalli	0	Rhipicephalus microplus	0
Sampling sites 110	0	NO	Hyalomma asiaticum	0	Dcrmacentor nuttalli	0	Rhipicephalus microplus	0
Sampling sites 111	0	NO	Hyalomma asiaticum	0	Dcrmacentor nuttalli	0	Rhipicephalus microplus	0
Sampling sites 112	0	NO	Hyalomma asiaticum	0	Dcrmacentor nuttalli	0	Rhipicephalus microplus	0
Sampling sites 113	0	NO	Hyalomma asiaticum	0	Dcrmacentor nuttalli	0	Rhipicephalus microplus	0
Sampling sites 114	0	NO	Hyalomma asiaticum	0	Dcrmacentor nuttalli	0	Rhipicephalus microplus	0
Sampling sites 115	1	YES	Hyalomma asiaticum	1	Dcrmacentor nuttalli	0	Rhipicephalus microplus	0
Sampling sites 116	0	NO	Hyalomma asiaticum	0	Dcrmacentor nuttalli	0	Rhipicephalus microplus	0
Sampling sites 117	1	YES	Hyalomma asiaticum	1	Dcrmacentor nuttalli	0	Rhipicephalus microplus	0
Sampling sites 118	0	NO	Hyalomma asiaticum	0	Dcrmacentor nuttalli	0	Rhipicephalus microplus	0
Sampling sites 119	0	NO	Hyalomma asiaticum	0	Dcrmacentor nuttalli	0	Rhipicephalus microplus	0
Sampling sites 120	0	NO	Hyalomma asiaticum	0	Dcrmacentor nuttalli	0	Rhipicephalus microplus	0
Sampling sites 121	1	YES	Hyalomma asiaticum	1	Dcrmacentor nuttalli	0	Rhipicephalus microplus	0
Sampling sites 122	0	NO	Hyalomma asiaticum	0	Dcrmacentor nuttalli	0	Rhipicephalus microplus	0
Sampling sites 123	0	NO	Hyalomma asiaticum	0	Dcrmacentor nuttalli	0	Rhipicephalus microplus	0
Sampling sites 124	0	NO	Hyalomma asiaticum	0	Dcrmacentor nuttalli	0	Rhipicephalus microplus	0
Sampling sites 125	0	NO	Hyalomma asiaticum	0	Dcrmacentor nuttalli	0	Rhipicephalus microplus	0
Sampling sites 126	1	YES	Hyalomma asiaticum	1	Dcrmacentor nuttalli	0	Rhipicephalus microplus	0
Sampling sites 127	0	NO	Hyalomma asiaticum	0	Dcrmacentor nuttalli	0	Rhipicephalus microplus	0
Sampling sites 128	0	NO	Hyalomma asiaticum	0	Dcrmacentor nuttalli	0	Rhipicephalus microplus	0
Sampling sites 129	1	YES	Hyalomma asiaticum	1	Dcrmacentor nuttalli	0	Rhipicephalus microplus	0
Sampling sites 130	1	YES	Hyalomma asiaticum	1	Dcrmacentor nuttalli	0	Rhipicephalus microplus	0
Sampling sites 131	1	YES	Hyalomma asiaticum	1	Dcrmacentor nuttalli	0	Rhipicephalus microplus	0
Sampling sites 132	0	NO	Hyalomma asiaticum	0	Dcrmacentor nuttalli	0	Rhipicephalus microplus	0
Sampling sites 133	0	NO	Hyalomma asiaticum	0	Dcrmacentor nuttalli	0	Rhipicephalus microplus	0
Sampling sites 134	0	NO	Hyalomma asiaticum	0	Dcrmacentor nuttalli	0	Rhipicephalus microplus	0
Sampling sites 135	0	NO	Hyalomma asiaticum	0	Dcrmacentor nuttalli	0	Rhipicephalus microplus	0
Sampling sites 136	0	NO	Hyalomma asiaticum	0	Dcrmacentor nuttalli	0	Rhipicephalus microplus	0
Sampling sites 137	0	NO	Hyalomma asiaticum	0	Dcrmacentor nuttalli	0	Rhipicephalus microplus	0
Sampling sites 138	0	NO	Hyalomma asiaticum	0	Dcrmacentor nuttalli	0	Rhipicephalus microplus	0
Sampling sites 139	0	NO	Hyalomma asiaticum	0	Dcrmacentor nuttalli	0	Rhipicephalus microplus	0
Sampling sites 140	0	NO	Hyalomma asiaticum	0	Dcrmacentor nuttalli	0	Rhipicephalus microplus	0
Sampling sites 141	1	YES	Hyalomma asiaticum	1	Dcrmacentor nuttalli	0	Rhipicephalus microplus	0
Sampling sites 142	1	YES	Hyalomma asiaticum	1	Dcrmacentor nuttalli	0	Rhipicephalus microplus	0
Sampling sites 143	1	YES	Hyalomma asiaticum	1	Dcrmacentor nuttalli	0	Rhipicephalus microplus	0
Sampling sites 144	0	NO	Hyalomma asiaticum	0	Dcrmacentor nuttalli	0	Rhipicephalus microplus	0
Sampling sites 145	1	YES	Hyalomma asiaticum	1	Dcrmacentor nuttalli	0	Rhipicephalus microplus	0
Sampling sites 146	1	YES	Hyalomma asiaticum	1	Dcrmacentor nuttalli	0	Rhipicephalus microplus	0
Sampling sites 147	0	NO	Hyalomma asiaticum	0	Dcrmacentor nuttalli	0	Rhipicephalus microplus	0
Sampling sites 148	1	YES	Hyalomma asiaticum	1	Dcrmacentor nuttalli	0	Rhipicephalus microplus	0
Sampling sites 149	1	YES	Hyalomma asiaticum	1	Dcrmacentor nuttalli	0	Rhipicephalus microplus	0
Sampling sites 150	1	YES	Hyalomma asiaticum	1	Dcrmacentor nuttalli	0	Rhipicephalus microplus	0
Sampling sites 151	1	YES	Hyalomma asiaticum	1	Dcrmacentor nuttalli	0	Rhipicephalus microplus	0
Sampling sites 152	1	YES	Hyalomma asiaticum	1	Dcrmacentor nuttalli	0	Rhipicephalus microplus	0
Sampling sites 153	1	YES	Hyalomma asiaticum	1	Dcrmacentor nuttalli	0	Rhipicephalus microplus	0
Sampling sites 154	1	YES	Hyalomma asiaticum	1	Dcrmacentor nuttalli	0	Rhipicephalus microplus	0
Sampling sites 155	0	NO	Hyalomma asiaticum	0	Dcrmacentor nuttalli	0	Rhipicephalus microplus	0
Sampling sites 156	1	YES	Hyalomma asiaticum	1	Dcrmacentor nuttalli	0	Rhipicephalus microplus	0
Sampling sites 157	1	YES	Hyalomma asiaticum	1	Dcrmacentor nuttalli	0	Rhipicephalus microplus	0
Sampling sites 158	0	NO	Hyalomma asiaticum	0	Dcrmacentor nuttalli	0	Rhipicephalus microplus	0
Sampling sites 159	0	NO	Hyalomma asiaticum	0	Dcrmacentor nuttalli	0	Rhipicephalus microplus	0
Sampling sites 160	0	NO	Hyalomma asiaticum	0	Dcrmacentor nuttalli	0	Rhipicephalus microplus	0
Sampling sites 161	0	NO	Hyalomma asiaticum	0	Dcrmacentor nuttalli	0	Rhipicephalus microplus	0
Sampling sites 162	0	NO	Hyalomma asiaticum	0	Dcrmacentor nuttalli	0	Rhipicephalus microplus	0
Sampling sites 163	0	NO	Hyalomma asiaticum	0	Dcrmacentor nuttalli	0	Rhipicephalus microplus	0
Sampling sites 164	0	NO	Hyalomma asiaticum	0	Dcrmacentor nuttalli	0	Rhipicephalus microplus	0
Sampling sites 165	0	NO	Hyalomma asiaticum	0	Dcrmacentor nuttalli	0	Rhipicephalus microplus	0
Sampling sites 166	0	NO	Hyalomma asiaticum	0	Dcrmacentor nuttalli	0	Rhipicephalus microplus	0
Sampling sites 167	0	NO	Hyalomma asiaticum	0	Dcrmacentor nuttalli	0	Rhipicephalus microplus	0
Sampling sites 168	0	NO	Hyalomma asiaticum	0	Dcrmacentor nuttalli	0	Rhipicephalus microplus	0
Sampling sites 169	0	NO	Hyalomma asiaticum	0	Dcrmacentor nuttalli	0	Rhipicephalus microplus	0
Sampling sites 170	0	NO	Hyalomma asiaticum	0	Dcrmacentor nuttalli	0	Rhipicephalus microplus	0
Sampling sites 171	0	NO	Hyalomma asiaticum	0	Dcrmacentor nuttalli	0	Rhipicephalus microplus	0
Sampling sites 172	0	NO	Hyalomma asiaticum	0	Dcrmacentor nuttalli	0	Rhipicephalus microplus	0
Sampling sites 173	0	NO	Hyalomma asiaticum	0	Dcrmacentor nuttalli	0	Rhipicephalus microplus	0
Sampling sites 174	0	NO	Hyalomma asiaticum	0	Dcrmacentor nuttalli	0	Rhipicephalus microplus	0
Sampling sites 175	0	NO	Hyalomma asiaticum	0	Dcrmacentor nuttalli	0	Rhipicephalus microplus	0
Sampling sites 176	1	YES	Hyalomma asiaticum	1	Dcrmacentor nuttalli	0	Rhipicephalus microplus	0
Sampling sites 177	0	NO	Hyalomma asiaticum	0	Dcrmacentor nuttalli	0	Rhipicephalus microplus	0
Sampling sites 178	0	NO	Hyalomma asiaticum	0	Dcrmacentor nuttalli	0	Rhipicephalus microplus	0
Sampling sites 179	0	NO	Hyalomma asiaticum	0	Dcrmacentor nuttalli	0	Rhipicephalus microplus	0
Sampling sites 180	0	NO	Hyalomma asiaticum	0	Dcrmacentor nuttalli	0	Rhipicephalus microplus	0
Sampling sites 181	0	NO	Hyalomma asiaticum	0	Dcrmacentor nuttalli	0	Rhipicephalus microplus	0
Sampling sites 182	0	NO	Hyalomma asiaticum	0	Dcrmacentor nuttalli	0	Rhipicephalus microplus	0
Sampling sites 183	0	NO	Hyalomma asiaticum	0	Dcrmacentor nuttalli	0	Rhipicephalus microplus	0
Sampling sites 184	0	NO	Hyalomma asiaticum	0	Dcrmacentor nuttalli	0	Rhipicephalus microplus	0
Sampling sites 185	0	NO	Hyalomma asiaticum	0	Dcrmacentor nuttalli	0	Rhipicephalus microplus	0
Sampling sites 186	0	NO	Hyalomma asiaticum	0	Dcrmacentor nuttalli	0	Rhipicephalus microplus	0
Sampling sites 187	0	NO	Hyalomma asiaticum	0	Dcrmacentor nuttalli	0	Rhipicephalus microplus	0
Sampling sites 188	0	NO	Hyalomma asiaticum	0	Dcrmacentor nuttalli	0	Rhipicephalus microplus	0
Sampling sites 189	0	NO	Hyalomma asiaticum	0	Dcrmacentor nuttalli	0	Rhipicephalus microplus	0
Sampling sites 190	1	YES	Hyalomma asiaticum	1	Dcrmacentor nuttalli	0	Rhipicephalus microplus	0
Sampling sites 191	1	YES	Hyalomma asiaticum	1	Dcrmacentor nuttalli	0	Rhipicephalus microplus	0
Sampling sites 192	1	YES	Hyalomma asiaticum	1	Dcrmacentor nuttalli	0	Rhipicephalus microplus	0
Sampling sites 193	0	NO	Hyalomma asiaticum	0	Dcrmacentor nuttalli	0	Rhipicephalus microplus	0
Sampling sites 194	0	NO	Hyalomma asiaticum	0	Dcrmacentor nuttalli	0	Rhipicephalus microplus	0
Sampling sites 195	0	NO	Hyalomma asiaticum	0	Dcrmacentor nuttalli	0	Rhipicephalus microplus	0
Sampling sites 196	0	NO	Hyalomma asiaticum	0	Dcrmacentor nuttalli	0	Rhipicephalus microplus	0
Sampling sites 197	1	YES	Hyalomma asiaticum	1	Dcrmacentor nuttalli	0	Rhipicephalus microplus	0
Sampling sites 198	0	NO	Hyalomma asiaticum	0	Dcrmacentor nuttalli	0	Rhipicephalus microplus	0
Sampling sites 199	0	NO	Hyalomma asiaticum	0	Dcrmacentor nuttalli	0	Rhipicephalus microplus	0
Sampling sites 200	0	NO	Hyalomma asiaticum	0	Dcrmacentor nuttalli	0	Rhipicephalus microplus	0
Sampling sites 201	0	NO	Hyalomma asiaticum	0	Dcrmacentor nuttalli	0	Rhipicephalus microplus	0
Sampling sites 202	2	YES	Hyalomma asiaticum	2	Dcrmacentor nuttalli	0	Rhipicephalus microplus	0
Sampling sites 203	0	NO	Hyalomma asiaticum	0	Dcrmacentor nuttalli	0	Rhipicephalus microplus	0
Sampling sites 204	1	YES	Hyalomma asiaticum	1	Dcrmacentor nuttalli	0	Rhipicephalus microplus	0
Sampling sites 205	1	YES	Hyalomma asiaticum	1	Dcrmacentor nuttalli	0	Rhipicephalus microplus	0
Sampling sites 206	0	NO	Hyalomma asiaticum	0	Dcrmacentor nuttalli	0	Rhipicephalus microplus	0
Sampling sites 207	0	NO	Hyalomma asiaticum	0	Dcrmacentor nuttalli	0	Rhipicephalus microplus	0
Sampling sites 208	0	NO	Hyalomma asiaticum	0	Dcrmacentor nuttalli	0	Rhipicephalus microplus	0
Sampling sites 209	0	NO	Hyalomma asiaticum	0	Dcrmacentor nuttalli	0	Rhipicephalus microplus	0
Sampling sites 210	1	YES	Hyalomma asiaticum	1	Dcrmacentor nuttalli	0	Rhipicephalus microplus	0
Sampling sites 211	1	YES	Hyalomma asiaticum	1	Dcrmacentor nuttalli	0	Rhipicephalus microplus	0
Sampling sites 212	0	NO	Hyalomma asiaticum	0	Dcrmacentor nuttalli	0	Rhipicephalus microplus	0
Sampling sites 213	1	YES	Hyalomma asiaticum	1	Dcrmacentor nuttalli	0	Rhipicephalus microplus	0
Sampling sites 214	1	YES	Hyalomma asiaticum	1	Dcrmacentor nuttalli	0	Rhipicephalus microplus	0
Sampling sites 215	1	YES	Hyalomma asiaticum	1	Dcrmacentor nuttalli	0	Rhipicephalus microplus	0
Sampling sites 216	1	YES	Hyalomma asiaticum	1	Dcrmacentor nuttalli	0	Rhipicephalus microplus	0
Sampling sites 217	1	YES	Hyalomma asiaticum	1	Dcrmacentor nuttalli	0	Rhipicephalus microplus	0
Sampling sites 218	1	YES	Hyalomma asiaticum	1	Dcrmacentor nuttalli	0	Rhipicephalus microplus	0
Sampling sites 219	1	YES	Hyalomma asiaticum	1	Dcrmacentor nuttalli	0	Rhipicephalus microplus	0
Sampling sites 220	1	YES	Hyalomma asiaticum	1	Dcrmacentor nuttalli	0	Rhipicephalus microplus	0
Sampling sites 221	0	NO	Hyalomma asiaticum	0	Dcrmacentor nuttalli	0	Rhipicephalus microplus	0
Sampling sites 222	0	NO	Hyalomma asiaticum	0	Dcrmacentor nuttalli	0	Rhipicephalus microplus	0
Sampling sites 223	0	NO	Hyalomma asiaticum	0	Dcrmacentor nuttalli	0	Rhipicephalus microplus	0
Sampling sites 224	1	YES	Hyalomma asiaticum	1	Dcrmacentor nuttalli	0	Rhipicephalus microplus	0
Sampling sites 225	0	NO	Hyalomma asiaticum	0	Dcrmacentor nuttalli	0	Rhipicephalus microplus	0
Sampling sites 226	1	YES	Hyalomma asiaticum	1	Dcrmacentor nuttalli	0	Rhipicephalus microplus	0
Sampling sites 227	1	YES	Hyalomma asiaticum	1	Dcrmacentor nuttalli	0	Rhipicephalus microplus	0
Sampling sites 228	0	NO	Hyalomma asiaticum	0	Dcrmacentor nuttalli	0	Rhipicephalus microplus	0
Sampling sites 229	1	YES	Hyalomma asiaticum	1	Dcrmacentor nuttalli	0	Rhipicephalus microplus	0
Sampling sites 230	0	NO	Hyalomma asiaticum	0	Dcrmacentor nuttalli	0	Rhipicephalus microplus	0
Sampling sites 231	1	YES	Hyalomma asiaticum	1	Dcrmacentor nuttalli	0	Rhipicephalus microplus	0
Sampling sites 232	1	YES	Hyalomma asiaticum	1	Dcrmacentor nuttalli	0	Rhipicephalus microplus	0
Sampling sites 233	1	YES	Hyalomma asiaticum	1	Dcrmacentor nuttalli	0	Rhipicephalus microplus	0
Sampling sites 234	0	NO	Hyalomma asiaticum	0	Dcrmacentor nuttalli	0	Rhipicephalus microplus	0
Sampling sites 235	1	YES	Hyalomma asiaticum	1	Dcrmacentor nuttalli	0	Rhipicephalus microplus	0
Sampling sites 236	1	YES	Hyalomma asiaticum	1	Dcrmacentor nuttalli	0	Rhipicephalus microplus	0
Sampling sites 237	1	YES	Hyalomma asiaticum	1	Dcrmacentor nuttalli	0	Rhipicephalus microplus	0
Sampling sites 238	1	YES	Hyalomma asiaticum	1	Dcrmacentor nuttalli	0	Rhipicephalus microplus	0
Sampling sites 239	0	NO	Hyalomma asiaticum	0	Dcrmacentor nuttalli	0	Rhipicephalus microplus	0
Sampling sites 240	2	YES	Hyalomma asiaticum	2	Dcrmacentor nuttalli	0	Rhipicephalus microplus	0
Sampling sites 241	0	NO	Hyalomma asiaticum	0	Dcrmacentor nuttalli	0	Rhipicephalus microplus	0
Sampling sites 242	1	YES	Hyalomma asiaticum	1	Dcrmacentor nuttalli	0	Rhipicephalus microplus	0
Sampling sites 243	1	YES	Hyalomma asiaticum	1	Dcrmacentor nuttalli	0	Rhipicephalus microplus	0
Sampling sites 244	1	YES	Hyalomma asiaticum	1	Dcrmacentor nuttalli	0	Rhipicephalus microplus	0
Sampling sites 245	0	NO	Hyalomma asiaticum	0	Dcrmacentor nuttalli	0	Rhipicephalus microplus	0
Sampling sites 246	0	NO	Hyalomma asiaticum	0	Dcrmacentor nuttalli	0	Rhipicephalus microplus	0
Sampling sites 247	0	NO	Hyalomma asiaticum	0	Dcrmacentor nuttalli	0	Rhipicephalus microplus	0
Sampling sites 248	1	YES	Hyalomma asiaticum	1	Dcrmacentor nuttalli	0	Rhipicephalus microplus	0
Sampling sites 249	1	YES	Hyalomma asiaticum	1	Dcrmacentor nuttalli	0	Rhipicephalus microplus	0
Sampling sites 250	1	YES	Hyalomma asiaticum	1	Dcrmacentor nuttalli	0	Rhipicephalus microplus	0
Sampling sites 251	1	YES	Hyalomma asiaticum	1	Dcrmacentor nuttalli	0	Rhipicephalus microplus	0
Sampling sites 252	0	NO	Hyalomma asiaticum	0	Dcrmacentor nuttalli	0	Rhipicephalus microplus	0
Sampling sites 253	1	YES	Hyalomma asiaticum	1	Dcrmacentor nuttalli	0	Rhipicephalus microplus	0
Sampling sites 254	0	NO	Hyalomma asiaticum	0	Dcrmacentor nuttalli	0	Rhipicephalus microplus	0
Sampling sites 255	0	NO	Hyalomma asiaticum	0	Dcrmacentor nuttalli	0	Rhipicephalus microplus	0
Sampling sites 256	0	NO	Hyalomma asiaticum	0	Dcrmacentor nuttalli	0	Rhipicephalus microplus	0
Sampling sites 257	0	NO	Hyalomma asiaticum	0	Dcrmacentor nuttalli	0	Rhipicephalus microplus	0
Sampling sites 258	1	YES	Hyalomma asiaticum	1	Dcrmacentor nuttalli	0	Rhipicephalus microplus	0
Sampling sites 259	1	YES	Hyalomma asiaticum	1	Dcrmacentor nuttalli	0	Rhipicephalus microplus	0
Sampling sites 260	1	YES	Hyalomma asiaticum	1	Dcrmacentor nuttalli	0	Rhipicephalus microplus	0
Sampling sites 261	1	YES	Hyalomma asiaticum	1	Dcrmacentor nuttalli	0	Rhipicephalus microplus	0
Sampling sites 262	1	YES	Hyalomma asiaticum	1	Dcrmacentor nuttalli	0	Rhipicephalus microplus	0
Sampling sites 263	1	YES	Hyalomma asiaticum	1	Dcrmacentor nuttalli	0	Rhipicephalus microplus	0
Sampling sites 264	1	YES	Hyalomma asiaticum	1	Dcrmacentor nuttalli	0	Rhipicephalus microplus	0
Sampling sites 265	0	NO	Hyalomma asiaticum	0	Dcrmacentor nuttalli	0	Rhipicephalus microplus	0
Sampling sites 266	1	YES	Hyalomma asiaticum	1	Dcrmacentor nuttalli	0	Rhipicephalus microplus	0
Sampling sites 267	1	YES	Hyalomma asiaticum	1	Dcrmacentor nuttalli	0	Rhipicephalus microplus	0
Sampling sites 268	0	NO	Hyalomma asiaticum	0	Dcrmacentor nuttalli	0	Rhipicephalus microplus	0
Sampling sites 269	0	NO	Hyalomma asiaticum	0	Dcrmacentor nuttalli	0	Rhipicephalus microplus	0
Sampling sites 270	0	NO	Hyalomma asiaticum	0	Dcrmacentor nuttalli	0	Rhipicephalus microplus	0
Sampling sites 271	0	NO	Hyalomma asiaticum	0	Dcrmacentor nuttalli	0	Rhipicephalus microplus	0
Sampling sites 272	0	NO	Hyalomma asiaticum	0	Dcrmacentor nuttalli	0	Rhipicephalus microplus	0
Sampling sites 273	0	NO	Hyalomma asiaticum	0	Dcrmacentor nuttalli	0	Rhipicephalus microplus	0
Sampling sites 274	0	NO	Hyalomma asiaticum	0	Dcrmacentor nuttalli	0	Rhipicephalus microplus	0
Sampling sites 275	0	NO	Hyalomma asiaticum	0	Dcrmacentor nuttalli	0	Rhipicephalus microplus	0
Sampling sites 276	0	NO	Hyalomma asiaticum	0	Dcrmacentor nuttalli	0	Rhipicephalus microplus	0
Sampling sites 277	0	NO	Hyalomma asiaticum	0	Dcrmacentor nuttalli	0	Rhipicephalus microplus	0
Sampling sites 278	0	NO	Hyalomma asiaticum	0	Dcrmacentor nuttalli	0	Rhipicephalus microplus	0
Sampling sites 279	0	NO	Hyalomma asiaticum	0	Dcrmacentor nuttalli	0	Rhipicephalus microplus	0
Sampling sites 280	1	YES	Hyalomma asiaticum	1	Dcrmacentor nuttalli	0	Rhipicephalus microplus	0
Sampling sites 281	1	YES	Hyalomma asiaticum	1	Dcrmacentor nuttalli	0	Rhipicephalus microplus	0
Sampling sites 282	1	YES	Hyalomma asiaticum	1	Dcrmacentor nuttalli	0	Rhipicephalus microplus	0
Sampling sites 283	0	NO	Hyalomma asiaticum	0	Dcrmacentor nuttalli	0	Rhipicephalus microplus	0
Sampling sites 284	1	YES	Hyalomma asiaticum	1	Dcrmacentor nuttalli	0	Rhipicephalus microplus	0
Sampling sites 285	0	NO	Hyalomma asiaticum	0	Dcrmacentor nuttalli	0	Rhipicephalus microplus	0
Sampling sites 286	1	YES	Hyalomma asiaticum	1	Dcrmacentor nuttalli	0	Rhipicephalus microplus	0
Sampling sites 287	2	YES	Hyalomma asiaticum	2	Dcrmacentor nuttalli	0	Rhipicephalus microplus	0
Sampling sites 288	1	YES	Hyalomma asiaticum	1	Dcrmacentor nuttalli	0	Rhipicephalus microplus	0
Sampling sites 289	1	YES	Hyalomma asiaticum	1	Dcrmacentor nuttalli	0	Rhipicephalus microplus	0
Sampling sites 290	1	YES	Hyalomma asiaticum	1	Dcrmacentor nuttalli	0	Rhipicephalus microplus	0
Sampling sites 291	2	YES	Hyalomma asiaticum	2	Dcrmacentor nuttalli	0	Rhipicephalus microplus	0
Sampling sites 292	0	NO	Hyalomma asiaticum	0	Dcrmacentor nuttalli	0	Rhipicephalus microplus	0
Sampling sites 293	0	NO	Hyalomma asiaticum	0	Dcrmacentor nuttalli	0	Rhipicephalus microplus	0
Sampling sites 294	1	YES	Hyalomma asiaticum	1	Dcrmacentor nuttalli	0	Rhipicephalus microplus	0
Sampling sites 295	0	NO	Hyalomma asiaticum	0	Dcrmacentor nuttalli	0	Rhipicephalus microplus	0
Sampling sites 296	1	YES	Hyalomma asiaticum	1	Dcrmacentor nuttalli	0	Rhipicephalus microplus	0
Sampling sites 297	0	NO	Hyalomma asiaticum	0	Dcrmacentor nuttalli	0	Rhipicephalus microplus	0
Sampling sites 298	1	YES	Hyalomma asiaticum	1	Dcrmacentor nuttalli	0	Rhipicephalus microplus	0
Sampling sites 299	1	YES	Hyalomma asiaticum	1	Dcrmacentor nuttalli	0	Rhipicephalus microplus	0
Sampling sites 300	1	YES	Hyalomma asiaticum	1	Dcrmacentor nuttalli	0	Rhipicephalus microplus	0
Sampling sites 301	1	YES	Hyalomma asiaticum	1	Dcrmacentor nuttalli	0	Rhipicephalus microplus	0
Sampling sites 302	1	YES	Hyalomma asiaticum	1	Dcrmacentor nuttalli	0	Rhipicephalus microplus	0
Sampling sites 303	1	YES	Hyalomma asiaticum	1	Dcrmacentor nuttalli	0	Rhipicephalus microplus	0
Sampling sites 304	3	YES	Hyalomma asiaticum	3	Dcrmacentor nuttalli	0	Rhipicephalus microplus	0
Sampling sites 305	2	YES	Hyalomma asiaticum	2	Dcrmacentor nuttalli	0	Rhipicephalus microplus	0
Sampling sites 306	3	YES	Hyalomma asiaticum	3	Dcrmacentor nuttalli	0	Rhipicephalus microplus	0
Sampling sites 307	1	YES	Hyalomma asiaticum	1	Dcrmacentor nuttalli	0	Rhipicephalus microplus	0
Sampling sites 308	1	YES	Hyalomma asiaticum	1	Dcrmacentor nuttalli	0	Rhipicephalus microplus	0
Sampling sites 309	1	YES	Hyalomma asiaticum	1	Dcrmacentor nuttalli	0	Rhipicephalus microplus	0
Sampling sites 310	2	YES	Hyalomma asiaticum	2	Dcrmacentor nuttalli	0	Rhipicephalus microplus	0
Sampling sites 311	2	YES	Hyalomma asiaticum	2	Dcrmacentor nuttalli	0	Rhipicephalus microplus	0
Sampling sites 312	1	YES	Hyalomma asiaticum	1	Dcrmacentor nuttalli	0	Rhipicephalus microplus	0
Sampling sites 313	0	NO	Hyalomma asiaticum	0	Dcrmacentor nuttalli	0	Rhipicephalus microplus	0
Sampling sites 314	0	NO	Hyalomma asiaticum	0	Dcrmacentor nuttalli	0	Rhipicephalus microplus	0
Sampling sites 315	1	YES	Hyalomma asiaticum	1	Dcrmacentor nuttalli	0	Rhipicephalus microplus	0
Sampling sites 316	1	YES	Hyalomma asiaticum	1	Dcrmacentor nuttalli	0	Rhipicephalus microplus	0
Sampling sites 317	1	YES	Hyalomma asiaticum	1	Dcrmacentor nuttalli	0	Rhipicephalus microplus	0
Sampling sites 318	1	YES	Hyalomma asiaticum	1	Dcrmacentor nuttalli	0	Rhipicephalus microplus	0
Sampling sites 319	0	NO	Hyalomma asiaticum	0	Dcrmacentor nuttalli	0	Rhipicephalus microplus	0
Sampling sites 320	0	NO	Hyalomma asiaticum	0	Dcrmacentor nuttalli	0	Rhipicephalus microplus	0
Sampling sites 321	0	NO	Hyalomma asiaticum	0	Dcrmacentor nuttalli	0	Rhipicephalus microplus	0
Sampling sites 322	1	YES	Hyalomma asiaticum	1	Dcrmacentor nuttalli	0	Rhipicephalus microplus	0
Sampling sites 323	1	YES	Hyalomma asiaticum	1	Dcrmacentor nuttalli	0	Rhipicephalus microplus	0
Sampling sites 324	1	YES	Hyalomma asiaticum	1	Dcrmacentor nuttalli	0	Rhipicephalus microplus	0
Sampling sites 325	1	YES	Hyalomma asiaticum	1	Dcrmacentor nuttalli	0	Rhipicephalus microplus	0
Sampling sites 326	1	YES	Hyalomma asiaticum	1	Dcrmacentor nuttalli	0	Rhipicephalus microplus	0
Sampling sites 327	1	YES	Hyalomma asiaticum	1	Dcrmacentor nuttalli	0	Rhipicephalus microplus	0
Sampling sites 328	4	YES	Hyalomma asiaticum	4	Dcrmacentor nuttalli	0	Rhipicephalus microplus	0
Sampling sites 329	1	YES	Hyalomma asiaticum	1	Dcrmacentor nuttalli	0	Rhipicephalus microplus	0
Sampling sites 330	1	YES	Hyalomma asiaticum	1	Dcrmacentor nuttalli	0	Rhipicephalus microplus	0
Sampling sites 331	1	YES	Hyalomma asiaticum	1	Dcrmacentor nuttalli	0	Rhipicephalus microplus	0
Sampling sites 332	1	YES	Hyalomma asiaticum	1	Dcrmacentor nuttalli	0	Rhipicephalus microplus	0
Sampling sites 333	1	YES	Hyalomma asiaticum	1	Dcrmacentor nuttalli	0	Rhipicephalus microplus	0
Sampling sites 334	1	YES	Hyalomma asiaticum	1	Dcrmacentor nuttalli	0	Rhipicephalus microplus	0
Sampling sites 335	1	YES	Hyalomma asiaticum	1	Dcrmacentor nuttalli	0	Rhipicephalus microplus	0
Sampling sites 336	0	NO	Hyalomma asiaticum	0	Dcrmacentor nuttalli	0	Rhipicephalus microplus	0
Sampling sites 337	1	YES	Hyalomma asiaticum	1	Dcrmacentor nuttalli	0	Rhipicephalus microplus	0
Sampling sites 338	1	YES	Hyalomma asiaticum	1	Dcrmacentor nuttalli	0	Rhipicephalus microplus	0
Sampling sites 339	0	NO	Hyalomma asiaticum	0	Dcrmacentor nuttalli	0	Rhipicephalus microplus	0
Sampling sites 340	1	YES	Hyalomma asiaticum	1	Dcrmacentor nuttalli	0	Rhipicephalus microplus	0
Sampling sites 341	0	NO	Hyalomma asiaticum	0	Dcrmacentor nuttalli	0	Rhipicephalus microplus	0
Sampling sites 342	0	NO	Hyalomma asiaticum	0	Dcrmacentor nuttalli	0	Rhipicephalus microplus	0
Sampling sites 343	1	YES	Hyalomma asiaticum	1	Dcrmacentor nuttalli	0	Rhipicephalus microplus	0
Sampling sites 344	1	YES	Hyalomma asiaticum	1	Dcrmacentor nuttalli	0	Rhipicephalus microplus	0
Sampling sites 345	0	NO	Hyalomma asiaticum	0	Dcrmacentor nuttalli	0	Rhipicephalus microplus	0
Sampling sites 346	1	YES	Hyalomma asiaticum	1	Dcrmacentor nuttalli	0	Rhipicephalus microplus	0
Sampling sites 347	1	YES	Hyalomma asiaticum	1	Dcrmacentor nuttalli	0	Rhipicephalus microplus	0
Sampling sites 348	2	YES	Hyalomma asiaticum	2	Dcrmacentor nuttalli	0	Rhipicephalus microplus	0
Sampling sites 349	2	YES	Hyalomma asiaticum	2	Dcrmacentor nuttalli	0	Rhipicephalus microplus	0
Sampling sites 350	1	YES	Hyalomma asiaticum	1	Dcrmacentor nuttalli	0	Rhipicephalus microplus	0
Sampling sites 351	1	YES	Hyalomma asiaticum	1	Dcrmacentor nuttalli	0	Rhipicephalus microplus	0
Sampling sites 352	1	YES	Hyalomma asiaticum	1	Dcrmacentor nuttalli	0	Rhipicephalus microplus	0
Sampling sites 353	1	YES	Hyalomma asiaticum	1	Dcrmacentor nuttalli	0	Rhipicephalus microplus	0
Sampling sites 354	1	YES	Hyalomma asiaticum	1	Dcrmacentor nuttalli	0	Rhipicephalus microplus	0
Sampling sites 355	0	NO	Hyalomma asiaticum	0	Dcrmacentor nuttalli	0	Rhipicephalus microplus	0
Sampling sites 356	1	YES	Hyalomma asiaticum	1	Dcrmacentor nuttalli	0	Rhipicephalus microplus	0
Sampling sites 357	0	NO	Hyalomma asiaticum	0	Dcrmacentor nuttalli	0	Rhipicephalus microplus	0
Sampling sites 358	2	YES	Hyalomma asiaticum	2	Dcrmacentor nuttalli	0	Rhipicephalus microplus	0
Sampling sites 359	2	YES	Hyalomma asiaticum	2	Dcrmacentor nuttalli	0	Rhipicephalus microplus	0
Sampling sites 360	5	YES	Hyalomma asiaticum	5	Dcrmacentor nuttalli	0	Rhipicephalus microplus	0
Sampling sites 361	0	NO	Hyalomma asiaticum	0	Dcrmacentor nuttalli	0	Rhipicephalus microplus	0
Sampling sites 362	0	NO	Hyalomma asiaticum	0	Dcrmacentor nuttalli	0	Rhipicephalus microplus	0
Sampling sites 363	6	YES	Hyalomma asiaticum	6	Dcrmacentor nuttalli	0	Rhipicephalus microplus	0
Sampling sites 364	0	NO	Hyalomma asiaticum	0	Dcrmacentor nuttalli	0	Rhipicephalus microplus	0
Sampling sites 365	0	NO	Hyalomma asiaticum	0	Dcrmacentor nuttalli	0	Rhipicephalus microplus	0
Sampling sites 366	4	YES	Hyalomma asiaticum	4	Dcrmacentor nuttalli	0	Rhipicephalus microplus	0
Sampling sites 367	0	NO	Hyalomma asiaticum	0	Dcrmacentor nuttalli	0	Rhipicephalus microplus	0
Sampling sites 368	0	NO	Hyalomma asiaticum	0	Dcrmacentor nuttalli	0	Rhipicephalus microplus	0
Sampling sites 369	0	NO	Hyalomma asiaticum	0	Dcrmacentor nuttalli	0	Rhipicephalus microplus	0
Sampling sites 370	2	YES	Hyalomma asiaticum	2	Dcrmacentor nuttalli	0	Rhipicephalus microplus	0
Sampling sites 371	1	YES	Hyalomma asiaticum	1	Dcrmacentor nuttalli	0	Rhipicephalus microplus	0
Sampling sites 372	1	YES	Hyalomma asiaticum	1	Dcrmacentor nuttalli	0	Rhipicephalus microplus	0
Sampling sites 373	1	YES	Hyalomma asiaticum	1	Dcrmacentor nuttalli	0	Rhipicephalus microplus	0
Sampling sites 374	13	YES	Hyalomma asiaticum	4	Dcrmacentor nuttalli	4	Rhipicephalus microplus	5
Sampling sites 375	1	YES	Hyalomma asiaticum	1	Dcrmacentor nuttalli	0	Rhipicephalus microplus	0
Sampling sites 376	0	NO	Hyalomma asiaticum	0	Dcrmacentor nuttalli	0	Rhipicephalus microplus	0
Sampling sites 377	1	YES	Hyalomma asiaticum	1	Dcrmacentor nuttalli	0	Rhipicephalus microplus	0
Sampling sites 378	1	YES	Hyalomma asiaticum	1	Dcrmacentor nuttalli	0	Rhipicephalus microplus	0
Sampling sites 379	1	YES	Hyalomma asiaticum	1	Dcrmacentor nuttalli	0	Rhipicephalus microplus	0
Sampling sites 380	0	NO	Hyalomma asiaticum	0	Dcrmacentor nuttalli	0	Rhipicephalus microplus	0
Sampling sites 381	1	YES	Hyalomma asiaticum	1	Dcrmacentor nuttalli	0	Rhipicephalus microplus	0
Sampling sites 382	0	NO	Hyalomma asiaticum	0	Dcrmacentor nuttalli	0	Rhipicephalus microplus	0
Sampling sites 383	0	NO	Hyalomma asiaticum	0	Dcrmacentor nuttalli	0	Rhipicephalus microplus	0
Sampling sites 384	1	YES	Hyalomma asiaticum	1	Dcrmacentor nuttalli	0	Rhipicephalus microplus	0
Sampling sites 385	1	YES	Hyalomma asiaticum	1	Dcrmacentor nuttalli	0	Rhipicephalus microplus	0
Sampling sites 386	1	YES	Hyalomma asiaticum	1	Dcrmacentor nuttalli	0	Rhipicephalus microplus	0
Sampling sites 387	1	YES	Hyalomma asiaticum	1	Dcrmacentor nuttalli	0	Rhipicephalus microplus	0
Sampling sites 388	1	YES	Hyalomma asiaticum	1	Dcrmacentor nuttalli	0	Rhipicephalus microplus	0
Sampling sites 389	0	NO	Hyalomma asiaticum	0	Dcrmacentor nuttalli	0	Rhipicephalus microplus	0
Sampling sites 390	0	NO	Hyalomma asiaticum	0	Dcrmacentor nuttalli	0	Rhipicephalus microplus	0
Sampling sites 391	1	YES	Hyalomma asiaticum	1	Dcrmacentor nuttalli	0	Rhipicephalus microplus	0
Sampling sites 392	1	YES	Hyalomma asiaticum	1	Dcrmacentor nuttalli	0	Rhipicephalus microplus	0
Sampling sites 393	1	YES	Hyalomma asiaticum	1	Dcrmacentor nuttalli	0	Rhipicephalus microplus	0
Sampling sites 394	0	NO	Hyalomma asiaticum	0	Dcrmacentor nuttalli	0	Rhipicephalus microplus	0
Sampling sites 395	0	NO	Hyalomma asiaticum	0	Dcrmacentor nuttalli	0	Rhipicephalus microplus	0
Sampling sites 396	1	YES	Hyalomma asiaticum	1	Dcrmacentor nuttalli	0	Rhipicephalus microplus	0
Sampling sites 397	1	YES	Hyalomma asiaticum	1	Dcrmacentor nuttalli	0	Rhipicephalus microplus	0
Sampling sites 398	0	NO	Hyalomma asiaticum	0	Dcrmacentor nuttalli	0	Rhipicephalus microplus	0
Sampling sites 399	0	NO	Hyalomma asiaticum	0	Dcrmacentor nuttalli	0	Rhipicephalus microplus	0
Sampling sites 400	0	NO	Hyalomma asiaticum	0	Dcrmacentor nuttalli	0	Rhipicephalus microplus	0
Sampling sites 401	1	YES	Hyalomma asiaticum	1	Dcrmacentor nuttalli	0	Rhipicephalus microplus	0
Sampling sites 402	2	YES	Hyalomma asiaticum	2	Dcrmacentor nuttalli	0	Rhipicephalus microplus	0
Sampling sites 403	1	YES	Hyalomma asiaticum	1	Dcrmacentor nuttalli	0	Rhipicephalus microplus	0
Sampling sites 404	1	YES	Hyalomma asiaticum	1	Dcrmacentor nuttalli	0	Rhipicephalus microplus	0
Sampling sites 405	1	YES	Hyalomma asiaticum	1	Dcrmacentor nuttalli	0	Rhipicephalus microplus	0
Sampling sites 406	1	YES	Hyalomma asiaticum	1	Dcrmacentor nuttalli	0	Rhipicephalus microplus	0
Sampling sites 407	1	YES	Hyalomma asiaticum	1	Dcrmacentor nuttalli	0	Rhipicephalus microplus	0
Sampling sites 408	0	NO	Hyalomma asiaticum	0	Dcrmacentor nuttalli	0	Rhipicephalus microplus	0
Sampling sites 409	0	NO	Hyalomma asiaticum	0	Dcrmacentor nuttalli	0	Rhipicephalus microplus	0
Sampling sites 410	8	YES	Hyalomma asiaticum	5	Dcrmacentor nuttalli	3	Rhipicephalus microplus	0
Sampling sites 411	1	YES	Hyalomma asiaticum	1	Dcrmacentor nuttalli	0	Rhipicephalus microplus	0
Sampling sites 412	1	YES	Hyalomma asiaticum	1	Dcrmacentor nuttalli	0	Rhipicephalus microplus	0
Sampling sites 413	1	YES	Hyalomma asiaticum	1	Dcrmacentor nuttalli	0	Rhipicephalus microplus	0
Sampling sites 414	1	YES	Hyalomma asiaticum	1	Dcrmacentor nuttalli	0	Rhipicephalus microplus	0
Sampling sites 415	0	NO	Hyalomma asiaticum	0	Dcrmacentor nuttalli	0	Rhipicephalus microplus	0
Sampling sites 416	1	YES	Hyalomma asiaticum	1	Dcrmacentor nuttalli	0	Rhipicephalus microplus	0
Sampling sites 417	2	YES	Hyalomma asiaticum	2	Dcrmacentor nuttalli	0	Rhipicephalus microplus	0
Sampling sites 418	1	YES	Hyalomma asiaticum	1	Dcrmacentor nuttalli	0	Rhipicephalus microplus	0
Sampling sites 419	1	YES	Hyalomma asiaticum	1	Dcrmacentor nuttalli	0	Rhipicephalus microplus	0
Sampling sites 420	1	YES	Hyalomma asiaticum	1	Dcrmacentor nuttalli	0	Rhipicephalus microplus	0
Sampling sites 421	0	NO	Hyalomma asiaticum	0	Dcrmacentor nuttalli	0	Rhipicephalus microplus	0
Sampling sites 422	1	YES	Hyalomma asiaticum	1	Dcrmacentor nuttalli	0	Rhipicephalus microplus	0
Sampling sites 423	5	YES	Hyalomma asiaticum	2	Dcrmacentor nuttalli	0	Rhipicephalus microplus	3
Sampling sites 424	0	NO	Hyalomma asiaticum	0	Dcrmacentor nuttalli	0	Rhipicephalus microplus	0
Sampling sites 425	1	YES	Hyalomma asiaticum	1	Dcrmacentor nuttalli	0	Rhipicephalus microplus	0
Sampling sites 426	0	NO	Hyalomma asiaticum	0	Dcrmacentor nuttalli	0	Rhipicephalus microplus	0
Sampling sites 427	0	NO	Hyalomma asiaticum	0	Dcrmacentor nuttalli	0	Rhipicephalus microplus	0
Sampling sites 428	1	YES	Hyalomma asiaticum	1	Dcrmacentor nuttalli	0	Rhipicephalus microplus	0
Sampling sites 429	0	NO	Hyalomma asiaticum	0	Dcrmacentor nuttalli	0	Rhipicephalus microplus	0
Sampling sites 430	0	NO	Hyalomma asiaticum	0	Dcrmacentor nuttalli	0	Rhipicephalus microplus	0
Sampling sites 431	1	YES	Hyalomma asiaticum	1	Dcrmacentor nuttalli	0	Rhipicephalus microplus	0
Sampling sites 432	0	NO	Hyalomma asiaticum	0	Dcrmacentor nuttalli	0	Rhipicephalus microplus	0
Sampling sites 433	0	NO	Hyalomma asiaticum	0	Dcrmacentor nuttalli	0	Rhipicephalus microplus	0
Sampling sites 434	0	NO	Hyalomma asiaticum	0	Dcrmacentor nuttalli	0	Rhipicephalus microplus	0
Sampling sites 435	1	YES	Hyalomma asiaticum	1	Dcrmacentor nuttalli	0	Rhipicephalus microplus	0
Sampling sites 436	0	NO	Hyalomma asiaticum	0	Dcrmacentor nuttalli	0	Rhipicephalus microplus	0
Sampling sites 437	0	NO	Hyalomma asiaticum	0	Dcrmacentor nuttalli	0	Rhipicephalus microplus	0
Sampling sites 438	1	YES	Hyalomma asiaticum	1	Dcrmacentor nuttalli	0	Rhipicephalus microplus	0
Sampling sites 439	1	YES	Hyalomma asiaticum	1	Dcrmacentor nuttalli	0	Rhipicephalus microplus	0
Sampling sites 440	0	NO	Hyalomma asiaticum	0	Dcrmacentor nuttalli	0	Rhipicephalus microplus	0
Sampling sites 441	1	YES	Hyalomma asiaticum	1	Dcrmacentor nuttalli	0	Rhipicephalus microplus	0
In total	301			275		14		12
